# Supplementary material for: Progressive disease in glioblastoma: Benefits and limitations of semi-automated volumetry
Source: PLoS One. 2017 Feb 28;12(2):e0173112. doi: 10.1371/journal.pone.0173112 (PMC5330491; doi:10.1371/journal.pone.0173112)
Supplement: S1 Information — (XLSX) [file pone.0173112.s001.xlsx]

## Sheet: _S1
case	consecutive_number	f_u_number	CV	dCV	LSC_CV	dCV_corrected	sCV	FV	dFV	LSC_FV	dFV_corrected	sFV	post_surgery	RC_rater1	RC_rater2	RC_final	MC	MC_5_or_not	histology	CNS_tumor_board_available	age
1	1	1	46.9		16.5088			143.5		20.664			0	0	0	0	0	0	GBM init	0	63
1	2	2	0.7	-46.2	0.2464	-2.8	0.447	99.7	-43.8	14.3568	-2.12	35.179	1	1	1	1	1	0	N/A	1	63
1	3	3	3.1	2.4	1.0912	9.6	2.769	30	-69.7	4.32	-4.85	21.644	0	5	5	5	5	1	N/A	1	63
2	4	1	38.69		13.6189			135.779		19.5522			0	5	5	5	5	1	N/A	1	45
2	5	2	15.491	-23.2	5.45283	-1.7	8.575	70.712	-65.1	10.1825	-3.33	18.974	1	1	1	1	1	0	GBM init	0	45
2	6	3	6.654	-8.8	2.34221	-1.61	4.174	90.199	19.5	12.9887	1.92	50.772	1	1	1	1	1	0	N/A	1	45
2	7	4	18.847	12.2	6.63414	5.21	16.217	70.881	-19.3	10.2069	-1.49	42.34	0	5	5	5	5	1	N/A	0	45
2	8	5	45.356	26.5	15.9653	4	36.658	193.874	123	27.9179	12.05	143.987	0	5	5	5	5	1	N/A	1	45
2	9	6	81.247	35.9	28.5989	2.25	51.606	236.112	42.2	34.0001	1.51	95.004	0	5	5	5	5	1	N/A	0	45
3	10	1	3.3		1.1616			19.4		2.7936			0	5	5	5	5	1	progress	1	45
3	11	2	0.2	-3.1	0.0704	-2.67	0.157	33.6	14.2	4.8384	5.09	25.739	1	1	1	1	1	0	N/A	1	45
3	12	3	0.2	0	0.0704	0	0.089	21.3	-12.3	3.0672	-2.54	7.484	0	4	4	4	3	0	N/A	1	45
3	13	4	6.3	6.1	2.2176	87.14	6.268	25.2	3.9	3.6288	1.27	14.344	0	5	5	5	5	1	progress	0	45
3	14	5	0.4	-5.9	0.1408	-2.66	0.362	20.2	-5	2.9088	-1.38	11.111	1	1	1	1	1	0	N/A	1	45
3	15	6	2.8	2.4	0.9856	17.14	2.705	14.7	-5.5	2.1168	-1.89	6.145	0	5	5	5	5	1	N/A	0	45
3	16	7	16.3	13.5	5.7376	13.64	14.925	152.7	138	21.9888	65.09	141.003	0	5	5	5	5	1	N/A	1	45
4	17	1	3.9		1.3728			9.7		1.3968			0	5	4	4	5	1	N/A	1	44
4	18	2	4.4	0.5	1.5488	0.36	2.026	27.7	18	3.9888	12.86	17.947	0	5	5	5	5	1	N/A	0	44
4	19	3	11	6.6	3.872	4.26	7.22	82.7	55	11.9088	13.78	55.798	0	5	5	5	5	1	N/A	1	44
4	20	4	5.6	-5.4	1.9712	-1.4	3.902	89.4	6.7	12.8736	0.56	20.031	0	3	4	4	4	0	N/A	0	44
4	21	5	1.3	-4.3	0.4576	-2.18	0.854	51.7	-37.7	7.4448	-2.93	6.938	0	2	2	2	2	0	N/A	0	44
4	22	6	1.1	-0.2	0.3872	-0.43	0.578	67.3	15.6	9.6912	2.1	27.02	0	4	4	4	4	0	N/A	0	44
5	23	1	4.4		1.5488			44.3		6.3792			0	5	5	5	5	1	N/A	0	51
5	24	2	3.5	-0.9	1.232	-0.58	0.415	33.6	-10.7	4.8384	-1.68	6.891	0	3	3	3	3	0	N/A	0	51
5	25	3	18.8	15.3	6.6176	12.44	15.75	118.7	85.1	17.0928	17.58	90.943	0	5	5	5	5	1	N/A	1	51
6	26	1	4.7		1.6544			32.9		4.7376			0	5	5	5	5	1	progress	1	55
6	27	2	0.5	-4.2	0.176	-2.55	0.444	34.9	2	5.0256	0.42	23.992	1	1	1	1	1	0	N/A	0	55
6	28	3	1.2	0.7	0.4224	3.89	1.103	39.9	5	5.7456	0.99	17.215	0	4	5	5	5	1	N/A	0	55
6	29	4	1.2	0	0.4224	0	0.639	38.9	-1	5.6016	-0.17	4.991	0	3	3	3	3	0	N/A	0	55
6	30	5	2.8	1.6	0.9856	3.81	2.212	38.3	-0.6	5.5152	-0.11	6.88	0	4	5	5	5	1	progress	1	55
6	31	6	2.1	-0.7	0.7392	-0.71	1.032	56.7	18.4	8.1648	3.33	31.614	1	1	1	1	1	0	N/A	1	55
7	32	1	0.4		0.1408			1		0.144			1	1	1	1	1	0	GBM init	1	52
7	33	2	0	-0.4	0	-2.86	0	32.4	31.4	4.6656	224.29	31.777	1	1	1	1	1	0	N/A	0	52
7	34	3	10.3	10.3	3.6256	10.3	10.3	41	8.6	5.904	1.84	33.604	1	1	3	1	1	0	N/A	0	52
7	35	4	2.2	-8.1	0.7744	-2.23	2.178	25.5	-15.5	3.672	-2.63	16.887	0	4	4	4	4	0	N/A	0	52
7	36	5	0	-2.2	0	-2.86	0	50.7	25.2	7.3008	6.87	31.426	0	4	4	4	4	0	N/A	0	52
7	37	6	0	0	0	0	0	66.5	15.8	9.576	2.16	25.737	0	5	5	5	5	1	N/A	0	52
7	38	7	0.5	0.5	0.176	0.5	0.5	84.8	18.3	12.2112	1.91	27.537	0	5	5	5	5	1	N/A	0	52
8	39	1	25.1		8.8352			128		18.432			0	0	0	0	0	0	GBM init	0	57
8	40	2	0.7	-24.4	0.2464	-2.76	0.054	66.6	-61.4	9.5904	-3.33	13.66	1	1	1	1	1	0	N/A	1	57
8	41	3	4.5	3.8	1.584	15.2	4.321	14.4	-52.2	2.0736	-5.44	10.87	0	5	5	5	5	1	progress	1	57
8	42	4	0	-4.5	0	-2.85	0	7.5	-6.9	1.08	-3.33	4.94	1	1	1	1	1	0	N/A	1	57
8	43	5	1.1	1.1	0.3872	1.1	1.1	12.5	5	1.8	4.63	9.268	0	5	5	5	5	1	N/A	0	57
8	44	6	0.9	-0.2	0.3168	-0.51	0.202	17.3	4.8	2.4912	2.67	7.517	0	3	3	3	3	0	N/A	1	57
8	45	7	2.5	1.6	0.88	5	1.744	65.4	48.1	9.4176	19.32	50.783	0	5	5	5	5	1	N/A	1	57
8	46	8	11.2	8.7	3.9424	9.89	9.772	184.6	119.2	26.5824	12.65	127.144	0	5	5	5	5	1	N/A	0	57
9	47	1	0.5		0.176			30.1		4.3344			1	1	1	1	1	0	GBM init	1	80
9	48	2	0.4	-0.1	0.1408	-0.56	0.316	10.9	-19.2	1.5696	-4.43	5.16	0	5	5	5	5	1	N/A	0	80
9	49	3	3.2	2.8	1.1264	20	2.838	14.2	3.3	2.0448	2.1	5.71	0	5	5	5	5	1	N/A	1	80
10	50	1	0.3		0.1056			12.9		1.8576			0	4	4	4	4	0	N/A	0	52
10	51	2	1.1	0.8	0.3872	7.27	1.116	12.9	0	1.8576	0	3.318	0	5	5	5	5	1	progress	1	52
10	52	3	1.1	0	0.3872	0	0.563	14.6	1.7	2.1024	0.91	5.704	1	1	1	1	1	0	N/A	1	52
10	53	4	2.2	1.1	0.7744	2.82	1.347	13.8	-0.8	1.9872	-0.38	5.15	0	5	5	5	5	1	N/A	0	52
10	54	5	7.8	5.6	2.7456	7.27	5.84	76.1	62.3	10.9584	31.31	63.634	0	4	5	5	5	1	N/A	1	52
10	55	6	2.8	-5	0.9856	-1.82	0.328	27.8	-48.3	4.0032	-4.41	3.576	0	2	2	2	2	0	N/A	0	52
11	56	1	26.1		9.1872			197.5		28.44			0	4	5	4	5	1	progress	0	51
11	57	2	20.9	-5.2	7.3568	-0.57	2.401	216.8	19.3	31.2192	0.68	41.965	0	3	4	4	4	0	N/A	0	51
11	58	3	0	-20.9	0	-2.84	0	173.7	-43.1	25.0128	-1.38	55.357	1	1	1	1	1	0	N/A	1	51
11	59	4	0	0	0	0	0	35.2	-138.5	5.0688	-5.54	5.167	0	5	5	5	5	1	N/A	1	51
11	60	5	0	0	0	0	0	45.6	10.4	6.5664	2.05	25.955	0	5	4	4	4	0	N/A	0	51
11	61	6	58.2	58.2	20.4864	58.2	58.2	69.6	24	10.0224	3.65	44.882	0	5	5	5	5	1	N/A	1	51
12	62	1	0.016		0.005632			36.747		5.29157			0	3	3	3	3	0	N/A	0	78
12	63	2	0.069	0.1	0.024288	10	0.061	45.163	8.4	6.50347	1.59	13.632	0	5	5	5	5	1	N/A	0	78
12	64	3	0.115	0	0.04048	0	0.108	41.904	-3.3	6.03418	-0.51	3.282	0	3	3	3	3	0	N/A	0	78
12	65	4	0.084	0	0.029568	0	0.079	42.726	0.8	6.15254	0.13	5.625	0	3	3	3	3	0	N/A	0	78
12	66	5	0.011	-0.1	0.003872	-3.33	0.011	53.392	10.7	7.68845	1.74	15.782	0	3	3	3	3	0	N/A	0	78
13	67	1	36.8		12.9536			131.9		18.9936			0	0	0	0	0	0	GBM init	0	67
13	68	2	0.1	-36.7	0.0352	-2.83	0.018	100.5	-31.4	14.472	-1.65	22.91	1	1	1	1	1	0	N/A	1	67
13	69	3	0	-0.1	0	-2.5	0.041	20.5	-80	2.952	-5.53	10.214	0	2	2	2	2	0	N/A	0	67
14	70	1	72.9		25.6608			175.1		25.2144			0	0	0	0	0	0	GBM init	0	53
14	71	2	0	-72.9	0	-2.84	0	38.1	-137	5.4864	-5.43	0.228	1	1	1	1	1	0	progress	1	53
14	72	3	0.1	0.1	0.0352	0.1	0.1	22	-16.1	3.168	-2.93	14.271	0	1	5	5	5	1	N/A	1	53
14	73	4	0.3	0.2	0.1056	5	0.265	4.5	-17.5	0.648	-5.52	4.5	0	2	2	2	2	0	N/A	0	53
14	74	5	0.1	-0.2	0.0352	-1.82	0.056	8.8	4.3	1.2672	6.62	7.195	0	5	5	5	5	1	N/A	0	53
15	75	1	16.8		5.9136			121		17.424			0	3	3	3	5	1	N/A	1	65
15	76	2	21.7	4.9	7.6384	0.83	8.528	148.7	27.7	21.4128	1.59	33.883	0	5	5	5	5	1	N/A	0	65
15	77	3	25.1	3.4	8.8352	0.45	9.737	195	46.3	28.08	2.16	58.033	0	5	5	5	5	1	N/A	0	65
15	78	4	19.1	-6	6.7232	-0.68	3.576	167.8	-27.2	24.1632	-0.97	10.154	0	3	3	3	3	0	N/A	0	65
15	79	5	34.7	15.6	12.2144	2.32	21.351	164.9	-2.9	23.7456	-0.12	31.717	0	5	5	5	5	1	N/A	1	65
16	80	1	0		0			27.6		3.9744			0	3	3	3	3	0	N/A	0	56
16	81	2	0	0	0	0	0	26.7	-0.9	3.8448	-0.23	1.897	0	3	3	3	3	0	N/A	0	56
16	82	3	0.3	0.3	0.1056	0.3	0.3	26.4	-0.3	3.8016	-0.08	2.402	0	5	5	5	5	1	N/A	1	56
16	83	4	0.3	0	0.1056	0	0.126	26	-0.4	3.744	-0.11	3.701	0	3	3	3	3	0	N/A	0	56
17	84	1	18.5		6.512			71.2		10.2528			0	0	0	0	0	0	GBM init	0	45
17	85	2	6.1	-12.4	2.1472	-1.9	2.02	56.7	-14.5	8.1648	-1.41	11.17	1	1	1	1	1	0	N/A	1	45
17	86	3	8.4	2.3	2.9568	1.07	5.476	30.3	-26.4	4.3632	-3.24	5.374	0	5	5	5	5	1	N/A	0	45
17	87	4	27.1	18.7	9.5392	6.32	20.007	128.3	98	18.4752	22.48	99.52	0	5	5	5	5	1	progress	1	45
17	88	5	13.7	-13.4	4.8224	-1.4	3.099	105	-23.3	15.12	-1.26	12.897	1	1	1	1	1	0	N/A	0	45
17	89	6	16.3	2.6	5.7376	0.54	5.835	146.8	41.8	21.1392	2.76	46.39	0	5	4	5	5	1	N/A	1	45
17	90	7	24.3	8	8.5536	1.39	14.647	132.6	-14.2	19.0944	-0.67	23.063	0	5	5	5	5	1	N/A	1	45
17	91	8	8.5	-15.8	2.992	-1.85	1.613	93.1	-39.5	13.4064	-2.07	13.458	0	2	5	2	2	0	N/A	0	45
17	92	9	8.8	0.3	3.0976	0.1	4.299	68.9	-24.2	9.9216	-1.8	6.151	0	5	5	5	5	1	N/A	1	45
17	93	10	8.2	-0.6	2.8864	-0.19	2.049	75.8	6.9	10.9152	0.7	18.824	0	5	5	5	5	1	N/A	0	45
17	94	11	4.2	-4	1.4784	-1.38	2.461	98.9	23.1	14.2416	2.12	34.076	0	5	5	5	5	1	N/A	0	45
17	95	12	13.5	9.3	4.752	6.28	12.468	136.9	38	19.7136	2.67	48.679	0	5	5	5	5	1	N/A	0	45
18	96	1	0.3		0.1056			5.8		0.8352			0	4	3	3	5	1	N/A	0	79
18	97	2	0.2	-0.1	0.0704	-0.91	0.113	6.6	0.8	0.9504	0.95	1.49	0	5	5	5	5	1	progress	1	79
18	98	3	0	-0.2	0	-2.86	0	2.6	-4	0.3744	-4.21	2.118	1	1	1	1	1	0	N/A	1	79
18	99	4	2.3	2.3	0.8096	2.3	2.3	4.3	1.7	0.6192	4.59	3.796	0	4	4	4	4	0	N/A	0	79
18	100	5	0.4	-1.9	0.1408	-2.35	0.108	3.8	-0.5	0.5472	-0.81	1.667	0	4	4	4	4	0	N/A	0	79
18	101	6	0.3	-0.1	0.1056	-0.71	11.726	11.8	8	1.6992	14.55	0.315	0	4	4	4	4	0	N/A	0	79
18	102	7	0.4	0.1	0.1408	0.91	0.274	16.1	4.3	2.3184	2.53	16.016	0	5	5	5	5	1	N/A	0	79
19	103	1	20.8		7.3216			142.2		20.4768			0	5	5	5	5	1	progress	0	78
19	104	2	0	-20.8	0	-2.84	0	123.5	-18.7	17.784	-0.91	15.691	1	1	1	1	1	0	N/A	1	78
19	105	3	3.5	3.5	1.232	3.5	3.5	29.2	-94.3	4.2048	-5.3	5.986	0	4	5	4	5	1	N/A	1	78
19	106	4	2.5	-1	0.88	-0.81	1.241	40.5	11.3	5.832	2.69	15.91	0	5	5	5	5	1	N/A	0	78
19	107	5	0.9	-1.6	0.3168	-1.82	0.164	60.9	20.4	8.7696	3.5	32.198	0	2	2	2	2	0	N/A	1	78
20	108	1	8.1		2.8512			65.3		9.4032			0	5	5	5	5	1	N/A	1	59
20	109	2	11.4	3.3	4.0128	1.16	11.286	99.9	34.6	14.3856	3.68	82.109	0	5	5	5	5	1	N/A	0	59
20	110	3	13.2	1.8	4.6464	0.45	3.858	84.4	-15.5	12.1536	-1.08	8.237	0	5	3	3	5	1	progress	0	59
20	111	4	0	-13.2	0	-2.84	0	80.4	-4	11.5776	-0.33	31.821	1	1	1	1	1	0	N/A	1	59
20	112	5	0.1	0.1	0.0352	0.1	0.038	32.4	-48	4.6656	-4.15	11.481	0	4	4	4	5	1	N/A	0	59
20	113	6	10.6	10.5	3.7312	262.5	10.559	61.5	29.1	8.856	6.23	37.975	0	5	5	5	5	1	progress	1	59
20	114	7	5.2	-5.4	1.8304	-1.45	2.482	50.1	-11.4	7.2144	-1.29	16.148	1	1	1	1	1	0	N/A	1	59
20	115	8	11	5.8	3.872	3.17	8.198	47	-3.1	6.768	-0.43	19.772	0	5	5	5	5	1	N/A	1	59
20	116	9	1.9	-9.1	0.6688	-2.35	0.364	46.2	-0.8	6.6528	-0.12	22.886	0	2	2	2	2	0	N/A	0	59
20	117	10	6.9	5	2.4288	7.46	5.373	43.7	-2.5	6.2928	-0.38	19.345	0	5	5	5	5	1	N/A	0	59
21	118	1	25.8		9.0816			125.5		18.072			0	0	0	0	0	0	progress	1	65
21	119	2	0.1	-25.7	0.0352	-2.83	0.003	54.1	-71.4	7.7904	-3.95	9.176	1	1	1	1	1	0	N/A	0	65
21	120	3	22.3	22.2	7.8496	555	21.814	24.8	-29.3	3.5712	-3.76	15.546	0	5	5	5	5	1	N/A	0	65
21	121	4	60	37.7	21.12	4.8	215.725	223.2	198.4	32.1408	55.57	49.089	0	5	5	5	5	1	N/A	1	65
21	122	5	24.6	-35.4	8.6592	-1.68	7.656	99.5	-123.7	14.328	-3.85	78.064	0	5	5	5	5	1	N/A	0	65
22	123	1	1.9		0.6688			17.6		2.5344			1	1	1	1	1	0	N/A	1	28
22	124	2	3	1.1	1.056	1.64	2.551	7.6	-10	1.0944	-3.95	4.571	0	5	5	5	5	1	N/A	1	28
22	125	3	5.9	2.9	2.0768	2.74	5.212	23.2	15.6	3.3408	14.31	16.064	0	5	5	5	5	1	N/A	0	28
22	126	4	4.9	-1	1.7248	-0.48	4.083	45.8	22.6	6.5952	6.77	26.674	0	4	4	4	4	0	N/A	0	28
22	127	5	10.8	5.9	3.8016	3.43	7.679	93.7	47.9	13.4928	7.26	51.467	0	5	5	5	5	1	progress	1	28
22	128	6	19.2	8.4	6.7584	2.21	11.965	209.7	116	30.1968	8.6	128.226	0	5	5	5	5	1	N/A	0	28
22	129	7	49.4	30.2	17.3888	4.47	36.223	188.5	-21.2	27.144	-0.7	41.376	0	5	5	5	5	1	N/A	1	28
23	130	1	0		0			10.8		1.5552			1	1	1	1	1	0	N/A	1	75
23	131	2	0.1	0.1	0.0352	0.1	0.07	11.2	0.4	1.6128	0.26	8.661	0	4	4	4	4	0	N/A	1	75
23	132	3	2.7	2.6	0.9504	65	2.378	27.5	16.3	3.96	10.12	19.104	0	5	5	5	5	1	progress	1	75
23	133	4	1.6	-1.1	0.5632	-1.16	1.45	41.8	14.3	6.0192	3.61	35.362	1	1	5	1	1	0	N/A	1	75
23	134	5	10.1	8.5	3.5552	15.18	8.857	177.2	135.4	25.5168	22.49	147.975	0	5	5	5	5	1	N/A	1	75
23	135	6	4.7	-5.4	1.6544	-1.52	1.447	82.6	-94.6	11.8944	-3.71	9.156	0	5	5	5	5	1	N/A	0	75
24	136	1	0		0			48.1		6.9264			1	1	1	1	1	0	N/A	1	80
24	137	2	0	0	0	0	0	12.9	-35.2	1.8576	-5.08	11.599	0	2	2	2	2	0	N/A	0	80
24	138	3	0	0	0	0	0	12.8	-0.1	1.8432	-0.05	4.547	0	4	4	4	4	0	N/A	0	80
24	139	4	33	33	11.616	33	33	61.9	49.1	8.9136	26.68	50.436	0	5	5	5	5	1	N/A	1	80
25	140	1	2.2		0.7744			77.9		11.2176			0	5	5	5	5	1	N/A	1	63
25	141	2	0	-2.2	0	-2.86	0.001	77.7	-0.2	11.1888	-0.02	15.239	0	3	3	3	3	0	N/A	0	63
25	142	3	0	0	0	0	0	78.8	1.1	11.3472	0.1	13.569	0	3	3	3	3	0	N/A	0	63
25	143	4	0	0	0	0	0	86.9	8.1	12.5136	0.71	17.957	0	4	4	4	4	0	N/A	0	63
25	144	5	0	0	0	0	0	89.1	2.2	12.8304	0.18	21.685	0	3	2	3	3	0	N/A	0	63
26	145	1	2.3		0.8096			79.1		11.3904			0	3	3	3	3	0	N/A	0	28
26	146	2	2.8	0.5	0.9856	0.62	1.736	91.7	12.6	13.2048	1.11	21.018	0	5	5	5	5	1	N/A	1	28
26	147	3	9.4	6.6	3.3088	6.67	8.487	114.6	22.9	16.5024	1.73	42.192	0	5	5	5	5	1	N/A	0	28
27	148	1	10.4		3.6608			46.4		6.6816			0	5	5	5	5	1	progress	1	71
27	149	2	1.3	-9.1	0.4576	-2.49	0.808	21	-25.4	3.024	-3.8	17.06	1	1	1	1	1	0	N/A	1	71
27	150	3	0.8	-0.5	0.2816	-1.09	0.544	8.7	-12.3	1.2528	-4.07	3.851	0	1	5	5	5	1	N/A	0	71
27	151	4	6.7	5.9	2.3584	21.07	6.239	43.8	35.1	6.3072	28.08	38.717	0	5	5	5	5	1	N/A	1	71
27	152	5	12.7	6	4.4704	2.54	10.434	165.2	121.4	23.7888	19.24	125.339	0	5	5	5	5	1	N/A	0	71
28	153	1	15.7		5.5264			193.9		27.9216			0	4	3	4	5	1	progress	1	62
28	154	2	8.4	-7.3	2.9568	-1.32	5.148	169.6	-24.3	24.4224	-0.87	63.268	1	1	1	1	1	0	N/A	1	62
28	155	3	3.5	-4.9	1.232	-1.66	1.409	74.4	-95.2	10.7136	-3.9	19.734	0	2	3	2	2	0	N/A	0	62
28	156	4	0.7	-2.8	0.2464	-2.28	0.084	79.7	5.3	11.4768	0.49	22.793	0	2	2	2	2	0	N/A	0	62
28	157	5	0.4	-0.3	0.1408	-1.2	0.152	73.6	-6.1	10.5984	-0.53	16.899	0	3	3	3	3	0	N/A	0	62
28	158	6	0.2	-0.2	0.0704	-1.43	0.179	62.5	-11.1	9	-1.05	16.905	0	2	2	2	2	0	N/A	0	62
29	159	1	1.4		0.4928			9.3		1.3392			1	1	1	1	1	0	N/A	1	87
29	160	2	5.707	4.3	2.00886	8.78	5.028	39.681	30.4	5.71406	22.69	32.803	0	4	5	4	4	0	N/A	1	87
29	161	3	3.094	-2.6	1.08909	-1.29	1.491	27.621	-12.1	3.97742	-2.12	6.794	0	5	5	5	5	1	N/A	0	87
29	162	4	1.685	-1.4	0.59312	-1.28	0.835	56.684	29.1	8.1625	7.31	35.66	0	5	5	5	5	1	N/A	0	87
30	163	1	0					43.4		6.2496			1	1	1	1	1	0	N/A	1	71
30	164	2	19.7	19.7	6.9344	19.7	19.7	83	39.6	11.952	6.34	69.438	0	5	5	5	5	1	progress	1	71
30	165	3	8.6	-11.1	3.0272	-1.6	6.489	40	-43	5.76	-3.6	13.042	1	1	1	1	1	0	N/A	0	71
